# Supplementary material for: MON2 Guides Wntless Transport to the Golgi through Recycling Endosomes
Source: Cell Struct Funct. 2020 May 12;45(1):77–92. doi: 10.1247/csf.20012 (PMC10511057; doi:10.1247/csf.20012)
Supplement: Supplementary file 11 — Movie 2 [file csf_45_20012_11.zip]

Archive with 1 entries (1 files):
- Movie2_EGFP-RAB4B_and_TagRFP-MON2.avi
