# Supplementary material for: MON2 Guides Wntless Transport to the Golgi through Recycling Endosomes
Source: Cell Struct Funct. 2020 May 12;45(1):77–92. doi: 10.1247/csf.20012 (PMC10511057; doi:10.1247/csf.20012)
Supplement: Supplementary file 12 — Movie 3 [file csf_45_20012_12.zip]

Archive with 1 entries (1 files):
- Movie3_EGFP-RAB4B_in_HEK293_and_MON2-KO.avi
